# Supplementary material for: Transcriptomic classes of BCR-ABL1 lymphoblastic leukemia
Source: Nat Genet. 2023 Jun 19;55(7):1186–97. doi: 10.1038/s41588-023-01429-4 (PMC10335939; doi:10.1038/s41588-023-01429-4)
Supplement: Supplementary file 4 — Supplementary Tables 1–17. [file 41588_2023_1429_MOESM4_ESM.xlsx]

## Sheet: Supplementary Table 1
Supplementary Table 1: Clinical details of the main cohort
Patient #	UHN sample #	Sex	Age at diagnosis	Diagnosed leukemia	BCR-ABL1 isoform	Diagnosis/relapse	Sample source	Blast %*	Induction therapy
Ph1	9407	Male	67	B-ALL	p190	Diagnosis	PB	91	DFCI and imatinib
Ph2	5712	Female	39	B-ALL	p210	Diagnosis	BM	69	DFCI and imatinib
Ph3	080001	Female	60	B-ALL	p190	Diagnosis	PB	80	Modified DFCI and imatinib
Ph4	3279	Male	65	B-ALL	p210	Diagnosis	PB	N/A	Hyper CVAD
Ph5	8020	Female	61	B-ALL	p190	Diagnosis	BM	80	DFCI and imatinib
Ph6	080384	Female	44	B-ALL	p210	Diagnosis	PB	55	DFCI and imatinib
Ph7	5866	Male	45	B-ALL	p190	Diagnosis	PB	90	DFCI and imatinib
Ph8	3329	Female	62	CML-LBC	p210	Diagnosis	PB	N/A	Daun, VCR, LASP and prednisone
Ph9	080034	Female	71	B-ALL	p190	Diagnosis	PB	79	Modified DFCI and imatinib
Ph10	9702	Male	35	B-ALL	p210	Diagnosis	PB	55	DFCI and imatinib
Ph11	0044	Female	67	B-ALL	p190	Diagnosis	PB	60	Modified DFCI and imatinib
Ph12	080112	Male	32	B-ALL	p210	Diagnosis + relapse	PB + BM	83	DFCI and imatinib
Ph13	5084	Male	46	B-ALL	p210	Diagnosis	BM	N/A	DFCI and imatinib
Ph14	080469	Male	78	B-ALL	p210	Diagnosis	PB	78	Modified DFCI and imatinib
Ph15	120370	Male	42	MPAL	p190	Diagnosis + relapse	BM + PB	87	Ara-C, daun and imatinib
Ph16	5994	Female	45	B-ALL	p210	Diagnosis	PB	80	DFCI and imatinib
Ph17	0340	Female	24	B-ALL	p190	Diagnosis + relapse	PB + PB	79	Hyper CVAD and imatinib
Ph18	090438	Female	67	B-ALL	p210	Diagnosis	PB	N/A	Modified DFCI and imatinib
Ph19	090233	Male	55	B-ALL	p210	Diagnosis	PB	72	DFCI and imatinib
Ph20	100785	Female	53	MPAL	p190	Diagnosis	PB	47	DFCI and imatinib
Ph21	080558	Female	46	B-ALL	p190	Diagnosis	PB	65	DFCI and imatinib
Ph22	0568	Female	38	B-ALL	p190	Diagnosis	PB	44	DFCI and imatinib
Ph23	080027	Female	39	CML-LBC	p210	Diagnosis	PB	76	DFCI and imatinib
Ph24	080516	Male	41	B-ALL	p190	Diagnosis	PB	60	DFCI and imatinib
Ph25	110017	Male	55	B-ALL	p210	Diagnosis	PB	78	DFCI and imatinib
Ph26	100381	Female	43	B-ALL	p190	Diagnosis	PB	74	DFCI and imatinib
Ph27	130286	Female	65	CML-LBC	p210	Diagnosis	BM	66	Modified DFCI and imatinib
Ph28	5671	Female	74	B-ALL	p190	Diagnosis	PB	76	DFCI and imatinib
Ph29	0164	Female	69	B-ALL	p190	Diagnosis	PB	30	Modified DFCI and imatinib
Ph30	5254	Male	33	B-ALL	p210	Diagnosis	PB	N/A	DFCI and imatinib
Ph31	090124	Female	51	B-ALL	p190	Diagnosis	PB	88	No treatment
Ph32	100089	Male	28	B-ALL	p210	Diagnosis	PB	52	DFCI and imatinib
Ph33	0827	Male	38	B-ALL	p190	Diagnosis	PB	10	DFCI and imatinib
Ph34	110179	Male	46	B-ALL	p210	Diagnosis	PB	47	DFCI and imatinib
Ph35	120566	Male	46	B-ALL	p210	Diagnosis	PB	38	DFCI and imatinib
Ph36	090628	Female	27	B-ALL	p190	Diagnosis	PB	55	Hyper CVAD and imatinib
Ph37	120549	Female	49	B-ALL	p190	Diagnosis	PB	73	DFCI and imatinib
Ph38	100231	Female	45	CML-LBC	p210	Diagnosis	PB	17	DFCI and imatinib
Ph39	8709	Male	55	B-ALL	p190	Diagnosis	PB	66	DFCI and imatinib
Ph40	8683	Male	70	B-ALL	p190	Diagnosis	PB	75	Modified DFCI and imatinib
Ph41	110291	Female	44	B-ALL	p210	Diagnosis	PB	41	DFCI and imatinib
Ph42	8907	Male	36	B-ALL	p190	Diagnosis	PB	90	DFCI and imatinib
Ph43	120539	Male	30	B-ALL	p190	Diagnosis	PB	80	DFCI and imatinib
Ph44	110295	Male	58	B-ALL	p210	Diagnosis	PB	93	Imatinib
Ph45	120324	Male	83	B-ALL	p190	Diagnosis	PB	89	Imatinib and prednisone
Ph46	5317	Female	60	B-ALL	p190	Diagnosis	PB	N/A	DFCI
Ph47	0354	Male	23	CML-LBC	p210	Diagnosis	BM	65	DFCI and imatinib
Ph48	0571	Female	57	B-ALL	p190	Diagnosis	BM	67	DFCI and imatinib
Ph49	100709	Male	56	B-ALL	p190	Diagnosis	PB	85	DFCI and imatinib
Ph50	9412	Male	18	B-ALL	p190	Diagnosis	PB	45	DFCI and imatinib
Ph51	120703	Female	50	B-ALL	p190	Diagnosis	PB	70	DFCI and imatinib
Ph52	5442	Male	71	B-ALL	p210	Diagnosis	PB	N/A	DFCI and imatinib
Ph53	141100	Male	13	B-ALL	p190	Diagnosis + relapse	PB + PB	58	Hyper CVAD and dasatinib
Abbreviations: B-ALL, B-cell acute lymphoblastic leukemia; CML-LBC, chronic myeloid leukemia in lymphoid blast crisis; MPAL, mixed phenotype acute leukemia; PB, peripheral blood;
	BM, bone marrow; N/A, not available; DFCI, Dana Farber Cancer Institute-based protocol; Ara-C, cytarabine; daun, daunorubicin; VCR, vincristine; LASP, L-asparaginase.
* Estimated blast percentages are obtained from clinical flow cytometry reports.

## Sheet: Supplementary Table 2
Supplementary Table 2: List of genes in three NMF components
NMF component 1		NMF component 2		NMF component 3
Ensembl ID	Gene name	Ensembl ID	Gene name	Ensembl ID	Gene name
ENSG00000171843	MLLT3	ENSG00000153707	PTPRD	ENSG00000122367	LDB3
ENSG00000150760	DOCK1	ENSG00000171282	RP11-1055B8.7	ENSG00000107518	ATRNL1
ENSG00000171502	COL24A1	ENSG00000128322	IGLL1	ENSG00000145623	OSMR
ENSG00000169946	ZFPM2	ENSG00000137177	KIF13A	ENSG00000010327	STAB1
ENSG00000147488	ST18	ENSG00000156738	MS4A1	ENSG00000184226	PCDH9
ENSG00000136531	SCN2A	ENSG00000109762	SNX25	ENSG00000113555	PCDH12
ENSG00000105967	TFEC	ENSG00000188404	SELL	ENSG00000131398	KCNC3
ENSG00000133612	AGAP3	ENSG00000004468	CD38	ENSG00000162627	SNX7
ENSG00000135269	TES	ENSG00000133454	MYO18B	ENSG00000100721	TCL1A
ENSG00000038427	VCAN	ENSG00000117322	CR2	ENSG00000144724	PTPRG
ENSG00000143167	GPA33	ENSG00000203710	CR1	ENSG00000198752	CDC42BPB
ENSG00000000971	CFH	ENSG00000153283	CD96	ENSG00000101004	NINL
ENSG00000136929	HEMGN	ENSG00000131016	AKAP12	ENSG00000099954	CECR2
ENSG00000206127	GOLGA8O	ENSG00000158517	NCF1	ENSG00000165810	BTNL9
ENSG00000124813	RUNX2	ENSG00000171848	RRM2	ENSG00000161929	SCIMP
ENSG00000074416	MGLL	ENSG00000138639	ARHGAP24	ENSG00000171316	CHD7
ENSG00000135046	ANXA1	ENSG00000177272	KCNA3	ENSG00000148468	FAM171A1
ENSG00000232653	GOLGA8N	ENSG00000059377	TBXAS1	ENSG00000163359	COL6A3
ENSG00000198842	DUSP27	ENSG00000139292	LGR5	ENSG00000075391	RASAL2
ENSG00000147459	DOCK5	ENSG00000211955	IGHV3-33	ENSG00000175899	A2M
ENSG00000196139	AKR1C3	ENSG00000256018	HIST1H3G	ENSG00000179776	CDH5
ENSG00000115919	KYNU			ENSG00000137474	MYO7A
ENSG00000115295	CLIP4			ENSG00000120586	MRC1
ENSG00000169184	MN1			ENSG00000105928	DFNA5
ENSG00000166265	CYYR1			ENSG00000131401	NAPSB
ENSG00000124788	ATXN1			ENSG00000166105	GLB1L3
ENSG00000153292	GPR110			ENSG00000183098	GPC6
ENSG00000186399	GOLGA8R			ENSG00000168685	IL7R
ENSG00000173482	PTPRM			ENSG00000152952	PLOD2
ENSG00000090382	LYZ			ENSG00000102970	CCL17
ENSG00000145113	MUC4			ENSG00000072840	EVC
ENSG00000113083	LOX			ENSG00000111077	TENC1
ENSG00000074047	GLI2			ENSG00000169439	SDC2
ENSG00000172037	LAMB2			ENSG00000095777	MYO3A
ENSG00000136999	NOV			ENSG00000145555	MYO10
ENSG00000140678	ITGAX			ENSG00000081026	MAGI3
ENSG00000157388	CACNA1D			ENSG00000118200	CAMSAP2
ENSG00000085276	MECOM			ENSG00000116833	NR5A2
ENSG00000188352	FOCAD			ENSG00000067715	SYT1
ENSG00000065675	PRKCQ			ENSG00000008311	AASS
ENSG00000178115	GOLGA8Q			ENSG00000007171	NOS2
ENSG00000119535	CSF3R			ENSG00000137491	SLCO2B1
ENSG00000182578	CSF1R			ENSG00000152217	SETBP1
ENSG00000196730	DAPK1			ENSG00000173320	STOX2
ENSG00000154451	GBP5			ENSG00000145349	CAMK2D
ENSG00000007062	PROM1			ENSG00000091490	SEL1L3
ENSG00000110934	BIN2			ENSG00000083857	FAT1
ENSG00000197635	DPP4			ENSG00000198722	UNC13B
ENSG00000143153	ATP1B1			ENSG00000157985	AGAP1
				ENSG00000132669	RIN2
				ENSG00000188269	OR7A5
				ENSG00000185920	PTCH1
				ENSG00000066923	STAG3
				ENSG00000173040	EVC2
				ENSG00000004799	PDK4
				ENSG00000170011	MYRIP
				ENSG00000075651	PLD1
				ENSG00000002746	HECW1
				ENSG00000157827	FMNL2
				ENSG00000132622	HSPA12B
				ENSG00000106066	CPVL
				ENSG00000157613	CREB3L1
				ENSG00000183748	MRC1L1
				ENSG00000130300	PLVAP
				ENSG00000163625	WDFY3
				ENSG00000168502	SOGA2
				ENSG00000166833	NAV2
				ENSG00000106571	GLI3
				ENSG00000157510	AFAP1L1
				ENSG00000056661	PCGF2
				ENSG00000109906	ZBTB16
				ENSG00000185737	NRG3
				ENSG00000134909	ARHGAP32
				ENSG00000196739	COL27A1
				ENSG00000157227	MMP14
				ENSG00000148143	ZNF462
				ENSG00000149256	TENM4
				ENSG00000120594	PLXDC2
				ENSG00000104341	LAPTM4B
				ENSG00000158023	WDR66
				ENSG00000109436	TBC1D9
				ENSG00000072832	CRMP1
				ENSG00000166341	DCHS1
				ENSG00000105538	RASIP1
				ENSG00000135678	CPM
				ENSG00000015413	DPEP1
				ENSG00000115380	EFEMP1
				ENSG00000178217	SH2D4B
				ENSG00000109667	SLC2A9
				ENSG00000115183	TANC1
				ENSG00000074706	IPCEF1
				ENSG00000137962	ARHGAP29
				ENSG00000139117	CPNE8

## Sheet: Supplementary Table 3
Supplementary Table 3: Clinical details of the 3’-seq cohort
Patient #	UHN sample #	Sex	Age at diagnosis	Diagnosed leukemia	BCR-ABL1 isoform	Diagnosis/relapse	Sample source	Blast %*	Induction therapy
Ph54	162095	Female	36	B-ALL	p190	Diagnosis	PB	46	DFCI and imatinib
Ph55	6889	Male	58	B-ALL	p190	Diagnosis	BM	56	DFCI and imatinib
Ph56	9023	Male	49	B-ALL	p190	Diagnosis	PB	70	DFCI and imatinib
Ph57	162286	Male	45	B-ALL	p190	Diagnosis	PB	69	DFCI and imatinib
Ph58	130357	Male	25	B-ALL	p190	Diagnosis	PB	92	DFCI and imatinib
Ph59	161591	Male	69	B-ALL	p210	Diagnosis	PB	44	DFCI and imatinib
Ph60	302924	Male	61	B-ALL	p190	Diagnosis	PB	N/A	Modifed DFCI and imatinib
Ph61	284032	Female	44	B-ALL	p210	Diagnosis	PB	N/A	DFCI and imatinib
Ph62	130282	Female	53	B-ALL	p190	Diagnosis	PB	73	DFCI and imatinib
Ph63	291713	Female	85	B-ALL	p190	Diagnosis	PB	N/A	No treatment
Ph64	250244	Female	73	B-ALL	p210	Diagnosis	PB	18	Modifed DFCI and imatinib
Ph65	130490	Male	79	B-ALL	p210	Diagnosis	PB	93	Modifed DFCI and imatinib
Ph66	130658	Male	70	B-ALL	p210	Diagnosis	PB	91	Modifed DFCI and imatinib
Ph67	218731	Female	54	B-ALL	p190	Diagnosis	PB	50	DFCI and imatinib
Ph68	140507	Male	51	B-ALL	p210	Diagnosis	PB	85	DFCI and imatinib
Ph69	140538	Male	47	B-ALL	p190	Diagnosis	PB	94	DFCI and imatinib
Ph70	140589	Male	42	B-ALL	p210	Diagnosis	PB	14	DFCI and imatinib
Ph71	140579	Female	42	B-ALL	p190	Diagnosis	PB	85	DFCI and imatinib
Ph72	140730	Male	24	B-ALL	p190	Diagnosis	PB	90	DFCI and imatinib
Ph73	140753	Male	63	B-ALL	p190	Diagnosis	PB	80	DFCI and imatinib
Ph74	140979	Male	71	B-ALL	p190	Diagnosis	PB	N/A	Modifed DFCI and imatinib
Ph75	141010	Male	51	B-ALL	p190	Diagnosis	PB	83	DFCI and imatinib
Ph76	161283	Male	81	B-ALL	p210	Diagnosis	PB	91	Modifed DFCI and imatinib
Ph77	150374	Male	58	B-ALL	p190	Diagnosis	PB	52	DFCI and imatinib
Ph78	322882	Female	62	B-ALL	p190	Diagnosis	PB	N/A	DFCI and imatinib
Ph79	160203	Male	31	B-ALL	p190	Diagnosis	PB	73	DFCI and imatinib
Ph80	160223	Male	28	B-ALL	p190	Diagnosis	PB	85	DFCI and imatinib
Ph81	160656	Male	56	B-ALL	p210	Diagnosis	PB	80	DFCI and imatinib
Ph82	161041	Male	32	B-ALL	p190	Diagnosis	PB	72	DFCI and imatinib
Ph83	161344	Female	53	B-ALL	p190	Diagnosis	PB	97	DFCI and imatinib
Ph84	162244	Female	53	B-ALL	p190	Diagnosis	PB	80	Modifed DFCI and imatinib
Ph85	240480	Female	24	B-ALL	p210	Diagnosis	PB	60	DFCI and imatinib
Ph86	325063	Male	66	B-ALL	p190	Diagnosis	PB	N/A	DFCI and imatinib
Ph87	802420	Female	65	B-ALL	p210	Diagnosis	PB	N/A	Modifed DFCI and imatinib
Ph88	815729	Male	60	B-ALL	p210	Diagnosis	PB	N/A	Modifed DFCI and imatinib
Ph89	826806	Male	88	B-ALL	p210	Diagnosis	PB	N/A	No treatment
Ph90	828531	Male	45	B-ALL	p190	Diagnosis	PB	N/A	DFCI and imatinib
Ph91	829712	Male	59	B-ALL	p210	Diagnosis	PB	N/A	DFCI and imatinib
Ph92	829986	Female	81	B-ALL	p190	Diagnosis	PB	N/A	Modifed DFCI and imatinib
Ph93	831166	Female	49	B-ALL	p190	Diagnosis	PB	N/A	DFCI and imatinib
Abbreviations: B-ALL, B-cell acute lymphoblastic leukemia; PB, peripheral blood; BM, bone marrow; DFCI, Dana Farber Cancer Institute-based protocol.
* Estimated blast percentages are obtained from clinical flow cytometry reports.

## Sheet: Supplementary Table 4
Supplementary Table 4: Clinical characteristics of the cohorts
Variable	Main cohort	3’-seq cohort	Total
	(n=53)	(n=40)	(n=93)
Age in years (median (range))	46 (13~83)	53 (24~88)	51 (13~88)
Sex (male / female (%))	27 / 26	26 / 14	53 / 40
	(50.9 / 49.1%)	(65.0 / 35.0%)	(57.0 / 43.0%)
BCR-ABL1 isoform (p190 / p210)	30 / 23	26 / 14	56 / 37
Diagnosis (B-ALL / MPAL / CML-LBC)	46 / 2 / 5	40 / 0 / 0	86 / 2 / 5
WBC count at diagnosis (109/L) (median (range))	56.2 (5.1~474)	23.9 (1.8~413)	31.8 (1.8~474)
Included in survival analysis (%)*	43 (81.1%)	38 (95.0%)	81 (87.1%)
* Non-CML patients who received imatinib and chemotherapy during induction therapy and survived past the first 30 days of treatment

## Sheet: Supplementary Table 5
Supplementary Table 5: Antigen positivity for CD13, CD33, and cytoplasmic MPO across the molecular subtypes
	Myeloid antigens			Double positive	MPAL criteria (EGIL*)
	CD13	CD33	Cytoplasmic MPO	CD13, CD33	CD13, CD33, MPO
	% (counts)	% (counts)	% (counts)	% (counts)	% (counts)
MPAL**	100% (2/2)	100% (2/2)	100% (2/2)	100% (2/2)	100% (2/2)
C1	84% (21/25)	64%(16/25)	4% (1/26)	54% (14/26)	4% (1/26)***
C2	47% (8/17)	50% (8/16)	0% (0/17)	24% (4/17)	0% (0/17)
C3	33% (10/30)	31% (9/29)	3% (1/30)	10% (3/30)	0% (0/30)
p-value (Fisher’s exact test on 3 subtypes)	0.00053	0.057	1	0.0013	0.59
* Antigen positivity for CD13, CD33, and cytoplasmic MPO fulfills the MPAL criteria under the EGIL classification scheme. Other myeloid antigens used by EGIL, including nonspecific esterase (NSE), CD14, CD15, CD64, CD65, and CD117, were either not tested or negative in most patients.
** One C1 and one C3 leukemias that were diagnosed as MPAL are assessed separately. This table summarizes expression of myeloid antigens in 75 patients with available immunophenotype data.
*** This patient was not diagnosed MPAL due to near-threshold level of cytoplasmic MPO expression (11% vs. 10%).

## Sheet: Supplementary Table 6
Supplementary Table 6: Cell surface markers used to sort normal cord blood hematopoietic cell populations
Cell type	Cell surface markers
Hematopoietic stem cell (HSC)	CD34+ CD38− CD45RA− CD90+ CD49f+
Multipotent progenitor (MPP)	CD34+ CD38− CD45RA− CD90− CD49f−
Common myeloid progenitor (CMP)	CD34+ CD38+ CD45RA− FLT3+
Megakaryocyte–erythroid progenitor (MEP)	CD34+ CD38+ CD45RA− FLT3-
Granulocyte-macrophage progenitor (GMP)	CD34+ CD38+ CD45RA+ FLT3+
Lymphoid-primed multipotent progenitor (LMPP)	CD34+ CD38− CD45RA+ CD10−
Multi-lymphoid progenitor (MLP)	CD34+ CD38− CD45RA+ CD10+
Early pro-B	CD34+ CD38+ CD10+ CD19−
Pro-B	CD34+ CD38+ CD10+ CD19+
Pre-B I	CD34+ CD38+ CD10− CD19+
Pre-B II	CD34− CD38+ CD10− CD19+ CD20+ IgM−
Immature B	CD34− CD38+ CD10− CD19+ CD20+ IgM+
Mature B	CD34− CD3− CD33− CD19+

## Sheet: Supplementary Table 7
Supplementary Table 7: Mutual exclusivity or co-occurrence of genetic markers
Marker 1	Marker 2	Common link	This study (n=53)			This study (n=53) + EGA (n=9)
			Odds ratio	p-value	q-value	Odds ratio	p-value	q-value
PAX5	CDKN2A	Inter-/Late-Pro	28.6	1e-06	0.00072	25.4	9.3e-08	6.6e-05
IKZF1	Trisomy 21		0	0.00028	0.039	0	7e-06	0.0024
SLX4IP	CD200, BTLA	Inter-/Late-Pro	30.2	0.00046	0.053	45	1e-05	0.0024
RB1	ATP10A	Inter-/Late-Pro	59.6	0.00011	0.02	64.8	2.2e-05	0.0039
SLX4IP	ATP10A	Inter-/Late-Pro	Inf	7.5e-05	0.018	Inf	4e-05	0.0046
RUNX1	EBF1	Early-Pro	52.3	3.2e-05	0.011	43.4	3.5e-05	0.0046
Trisomy 21	Gain of Ph	Hyperdiploidy	30.2	0.002	0.15	52.2	4.9e-05	0.0049
SLX4IP	RB1	Inter-/Late-Pro	15	0.0016	0.14	17.8	0.00023	0.018
SLX4IP	XBP1	Inter-/Late-Pro	8	0.027	0.47	17.8	0.00023	0.018
This study (n=53)				This study (n=53) + EGA (n=9)
	Trisomy 21	No			Trisomy 21	No
IKZF1 del/mut	0	41		IKZF1 del/mut	0	48
IKZF1 wildtype	5	7		IKZF1 wildtype	7	7
q=0.039				q=0.0024
Note: Pairwise Fisher’s exact test was performed for all recurrent genetic alterations, sex, and BCR-ABL1 isoform. Hyperdiploidy was excluded to reduce redundancy with trisomy 21 and gain of Ph. One set of tests was performed using 53 diagnostic leukemia genomes from this study, and another set of tests was performed using an expanded cohort that included 9 pediatric BCR-ABL1 ALL genomes from the…

## Sheet: Supplementary Table 8
Supplementary Table 8: Analysis of SV breakpoints and junctions
All SVs	722
BCR-ABL1-associated	123
Resolved		120
Unresolved		3
Transformation related	599
Resolved		512
Unresolved		87
Resolved SVs	632			Mean length (nucleotides)	G:C	A:T
BCR-ABL1-associated	120
RSS+		10 (8.3%)
Microhomology			6 (60.0%)	1.83	4	7
Clean junction			2 (20.0%)
NTS insertion			2 (20.0%)	1	1	1
RSS–		110 (91.7%)
Microhomology			67 (60.9%)	1.96	66	65
Clean junction			34 (30.9%)
NTS insertion			9 (8.2%)	2.89	13	13
Transformation related	512
RSS+		399 (77.9%)
Microhomology			9 (2.3%)	1.22	8	3
Clean junction			14 (3.5%)
NTS insertion			376 (94.2%)	5.58	1486	612
RSS–		113 (22.1%)
Microhomology			22 (19.5%)	2.59	32	25
Clean junction			17 (15.0%)
NTS insertion			74 (65.5%)	5.93	277	162
Note: 632 out of 722 SVs were resolved to nucleotide resolution. Resolved SVs were first categorized as BCR-ABL1-associated or transformation related SVs. They were then further categorized into RSS+ or RSS– based on the presence of cryptic RSS motifs near both breakpoints. Breakpoint junctions of resolved SVs were assessed for the presence of microhomology, NTS insertion, or neither (i.e. clean …

## Sheet: Supplementary Table 9
Supplementary Table 9: Colony formation assay output
Sample	Subtype	BCR-ABL1 isoform	% 34+19-45RA- cells in sample	# cells plated	# colonies observed	Colony formation efficiency	# colonies harvested	Colony types
								G	M	GM	E	Mixed
Ph4-D	Early-Pro	p210	0.00016	730	102	0.14	33	6	2	10	14	1
Ph14-D	Early-Pro	p210	0.00021	1019	184	0.181	36	5	0	14	17	0
Ph3-D	Early-Pro	p190	0.00051	685	109	0.159	63	13	13	19	17	1
Ph7-D	Early-Pro	p190	0.00097	750	182	0.243	67	13	12	32	10	0
Ph11-D	Early-Pro	p190	0.00017	191	31	0.162	21	5	2	10	2	2
Ph26-D	Early-Pro	p190	0.00015	823	227	0.276	87	11	11	25	39	1
Ph16-D	Inter-Pro	p210	0.00607	500	43	0.086	42	0	0	26	16	0
Ph5-D*	Inter-Pro	p190	0.00052	600	106	0.177	70	12	10	23	25	0
Ph2-D*	Late-Pro	p210	0.00069	883	126	0.143	60	15	9	22	14	0
Ph6-D	Late-Pro	p210	0.00087	377	61	0.162	39	11	2	16	9	1
Ph1-D	Late-Pro	p190	0.00043	809	162	0.2	71	12	9	31	18	1
Ph9-D	Late-Pro	p190	0.00183	600	168	0.28	57	10	6	25	15	1
Ph17-D	Late-Pro	p190	0.0022	500	65	0.13	65	0	0	43	22	0
Ph21-D	Late-Pro	p190	0.00181	604	192	0.318	60	10	11	26	13	0
* Samples Ph2-D and Ph5-D are from bone marrow, and all others are from peripheral blood.

## Sheet: Supplementary Table 10
Supplementary Table 10: Four samples with BCR-ABL1-positive colonies
Sample	Subtype	BCR-ABL1 isoform	# colonies harvested	# BCR-ABL1-positive colonies	% BCR-ABL1-positive colonies	BCR-ABL1-positive colony types
						G	M	GM	E	Mixed
Ph4-D	Early-Pro	p210	33	25	0.758	4	2	6	12	1
Ph14-D	Early-Pro	p210	36	11	0.306	0	0	2	9	0
Ph16-D	Inter-Pro	p210	42	3	0.071	0	0	1	2	0
Ph9-D	Late-Pro	p190	57	3	0.053	0	0	2	1	0

[truncated: 7 more sheets: Supplementary Table 11, Supplementary Table 12, Supplementary Table 13, Supplementary Table 14, Supplementary Table 15, Supplementary Table 16, Supplementary Table 17]
